# Supplementary material for: Unusual sequence characteristics of human chromosome 19 are conserved across 11 nonhuman primates
Source: BMC Evol Biol. 2020 Feb 27;20:33. doi: 10.1186/s12862-020-1595-9 (PMC7045612; doi:10.1186/s12862-020-1595-9)
Supplement: Supplementary file 1 — Additional file 1: Table S1. Human chr19 orthologs. Table S2. Primate genome GC and CpG Content. Table S3. Spearman’s correlation coefficients of chromosome length to GC Content. Table S4. GC content for outgroups at varying liftOver settings. Table S5. GC content and CpG density for chromosome 19 orthologs partitioned into gene cluster and non-gene cluster regions. Table S6. Human Regulatory region CpG Density. Table S7. Human Regulatory region CpG Density partitioned into gene cluster and non-gene cluster regions. Table S8. SNPs in humans, three Old World monkeys and a New World monkey. Table S9. SNPs for chromosome 19 orthologs partitioned into gene cluster and non-gene cluster regions. Table S10. Human Expression Variance Based on GTEx. Table S11. Human Expression Transcripts Per Million (TPM) Based on GTEx. Table S12. Human Expression Index of Dispersion Based on GTEx. Table S13. PhyloP conservation relative to the human genome. Table S14. PhyloP conservation relative to the human genome for regulatory regions. Table S15. PhyloP conservation relative to the human genome for regulatory regions in chromosome 19 cluster and non-cluster regions. Table S16. GREAT results within gene clusters for the phyloP100way dataset for Enhancers, Promoter Flanking, and Promoters showing accelerated nucleotide evolution. Table S17. GREAT results outside of gene clusters for the phyloP100way dataset for Enhancers, Promoter Flanking, and Promoters showing accelerated nucleotide evolution. Table S18. Percent of substitutions in CpGs based on pairwise comparisons to human. Table S19. Mammalian Expression Variance. Table S20. Primate sperm methylome data 1 for promoter, promoter flanking, enhancer and general genomic regions. Table S21. Hypomethylated region average size genomewide and for chromosome 19. [file 12862_2020_1595_MOESM1_ESM.xlsx]

## Sheet: Table S1 Human chr19 orthologs
Table S1. Human chr19 orthologs
common name	taxonomic name	assembly	human chromosome 19 ortholog(s)
chimpanzee	Pan troglodytes	panTro5	chr19
gorilla	Gorilla gorilla	gorGor4	chr19
orangutan	Pongo abelii	ponAbe2	chr19
gibbon	Nomascus leucogenys	nomLeu3	chr10:1910-5132426, chr10:40779165-73518548, chr11:45883935-48037019, chr17:85746978-99881022
rhesus macaque	Macaca mulatta	rheMac8	chr19
crab eating macaque (cynomolgus)	Macaca fascicularis	macFas5	chr19
baboon	Papio anubis	papAnu2	chr19
green monkey (vervet)	Chlorocebus sabaeus	chlSab2	chr6
probocis monkey	Nasalis larvatus	nasLar1	chr19
marmoset	Callithrix jacchus	calJac3	chr22
mouse lemur	Microcebus murinus	micMur3	chr22 and chr 24

## Sheet: Table S2 Primate genome GC
Table S2. Primate genome GC and CpG Content
hg38										panTro5										gorGor4										ponAbe2										nomLeu3
chrom	Average GC Content	CpG	CpG/kb	CpG observed/expected	Masked CGI/kb	Unmasked CGI/kb	Genic GC mean	Intergenic GC mean		chrom	Average GC Content	CpG	CpG/kb	CpG observed/expected	Masked CGI/kb	Unmasked CGI/kb	Genic GC mean	Intergenic GC mean		chrom	Average GC Content	CpG	CpG/kb	CpG observed/expected	Masked CGI/kb	Unmasked CGI/kb	Genic GC mean	Intergenic GC mean		Chrom	Average GC Content	CpG	CpG/kb	CpG observed/expected	Masked CGI/kb	Unmasked CGI/kb	Genic GC mean	Intergenic GC mean		chrom	Average GC Content	CpG	CpG/kb	CpG observed/expected	Masked CGI/kb	Unmasked CGI/kb	Genic GC mean	Intergenic GC mean
chr1	41.72	2375159	10.3052	0.236825	8.42826	11.7709	42.2467	41.0328		chr1	41.71	2292325	10.2426	0.235499	8.32625	11.3975	42.3528	41.2465		chr1	41.68	2170720	9.91993	0.228409	7.26699	9.53909	42.2437	41.2903		chr1	41.5219	2126470	9.83765	0.228243	7.24191	9.51225	41.7652	40.8045		chr1a	40	1055540	9.1444	0.22861	5.58116	9.8905	40.5819	39.7077
chr2	40.23	2192670	9.1153	0.225284	5.83534	8.52015	40.429	39.9737		chr2A	40.95	1039610	9.65867	0.230393	6.4455	8.94796	41.6976	40.5502		chr2A	40.88	982031	9.43558	0.225843	5.6901	7.43826	41.5329	40.5392		chr2a	40.7785	965583	9.22588	0.221925	5.56959	7.28325	41.3159	40.0007		chr2	41.21	1546894	10.0957	0.237789	6.84607	11.0539	42.3942	40.5939
chr3	39.67	1673293	8.4467	0.214695	4.48816	7.2186	40.1654	38.9934		chr2B	39.55	1121559	8.64753	0.221136	5.46399	7.90119	39.7821	39.4148		chr2B	39.57	1097349	8.506	0.217297	4.88392	6.85455	39.624	39.5378		chr2b	39.3886	1055797	8.343	0.2151	4.76136	6.29721	39.2427	38.925		chr3	39.72	1353855	9.08073	0.23023	5.30947	8.88281	40.0595	39.5346
chr4	38.24	1503429	7.9231	0.21673	4.47645	7.24002	38.7295	37.7756		chr3	39.66	1670445	8.41212	0.213924	4.66959	7.25377	40.4693	39.1081		chr3	39.63	1589580	8.20514	0.208977	4.12793	5.86704	40.4605	39.1115		chr3	39.5595	1548758	8.13291	0.207876	4.27683	5.98894	40.2749	38.6339		chr4	41.25	1480777	10.3411	0.243097	6.82849	10.8912	42.1406	40.7308
chr5	39.51	1566535	8.64221	0.221448	5.40756	8.14596	40.2194	38.9413		chr4	38.21	1503405	7.90008	0.21644	4.55864	7.10223	38.8873	37.8874		chr4	38.36	1754135	9.01141	0.24496	3.61298	7.35268	38.8033	38.1851		chr4	38.057	1409812	7.57086	0.209091	3.68863	5.21571	38.4855	37.4331		chr5	39.59	1232193	9.1321	0.233056	4.79956	8.73397	40.223	39.2776
chr6	39.61	1511189	8.88524	0.226527	5.68193	8.68475	40.1711	39.1453		chr5	39.5	1518358	8.54544	0.219079	5.65923	8.15539	40.4369	39.0405		chr5	41.8	1670042	10.481	0.239944	8.9174	11.4301	43.1996	40.9383		chr5	39.3773	1423969	8.24069	0.212585	5.00725	6.61981	40.0222	38.6076		chr6	41.16	1151987	10.1787	0.240327	6.39186	10.9026	41.7947	40.8026
chr7	40.7	1622825	10.2084	0.246506	7.42184	10.3919	41.1736	40.2325		chr6	39.6	1531326	8.94231	0.228097	5.95268	8.71407	40.0798	39.3317		chr6	39.54	1444382	8.71893	0.223074	5.16282	7.36723	39.9886	39.3131		chr6	39.4187	1406922	8.57079	0.220636	4.99008	7.03122	39.5446	38.8324		chr7b	40.46	1094445	10.1599	0.248255	5.98979	10.6523	42.2162	39.6571
chr8	40.16	1338200	9.24374	0.229256	6.12148	8.59902	40.4139	39.9761		chr7	40.64	1587925	9.92874	0.240462	7.31703	9.79621	40.9971	40.4297		chr7	40.56	1459884	9.75298	0.237138	6.47685	8.52353	40.8787	40.3524		chr7	40.3679	1397301	9.58683	0.235322	6.48403	8.38851	40.6371	39.6637		chr8	42.36	1224601	11.1764	0.249144	8.43917	13.2504	43.3495	41.7639
chr9	41.28	1255728	10.3105	0.242026	7.87856	11.3798	42.2558	40.3382		chr8	40.12	1322759	9.20821	0.22883	6.26545	8.74925	40.4685	39.9383		chr8	40.05	1253593	8.95242	0.223252	5.63317	7.33204	40.3731	39.8871		chr8	39.9172	1229775	8.7433	0.21949	5.10322	6.65143	40.1046	39.3654		chr9	38.8	951315	8.48939	0.225566	3.98326	7.60233	38.8442	38.7879
chr10	41.54	1388978	10.4228	0.241609	7.66492	10.2091	41.9046	41.168		chr9	41.49	1182292	10.4855	0.243648	8.55719	11.4713	43.1207	40.498		chr9	41.29	1124423	10.0206	0.235106	7.14792	9.60447	42.9773	40.3627		chr9	41.1682	1074551	9.83549	0.232131	7.1724	9.36842	42.3879	39.9851		chr10	43.08	1214700	12.4757	0.26889	10.9629	17.2601	44.5074	42.2073
chr11	41.54	1333114	9.90914	0.229701	7.7616	10.4862	42.4574	40.4751		chr10	41.59	1371559	10.4118	0.240772	8.0178	10.6882	41.8033	41.4192		chr10	41.31	1540395	10.9209	0.255981	6.08849	7.82587	41.7908	41.0377		chr10	41.4422	1247824	10.0287	0.233571	6.78227	8.61535	41.6208	40.7575		chr11	38.66	962322	8.25629	0.220964	4.45899	8.52138	38.9532	38.5009
chr12	40.77	1315968	9.88425	0.23786	6.5772	9.91338	41.2732	40.0295		chr11	41.56	1308869	9.944	0.230287	8.42306	11.2233	42.8502	40.6667		chr11	41.51	1230868	9.66412	0.224345	7.16019	9.22237	42.7837	40.6805		chr11	41.4437	1192418	9.58256	0.223164	7.37317	9.19054	42.2209	40.455		chr12	40.77	959225	9.36908	0.225463	6.81658	11.7571	41.0505	40.6114
chr13	38.55	842469	8.5981	0.231427	4.75947	7.69251	39.543	37.8826		chr12	40.82	1324401	9.96797	0.239288	6.86218	10.1462	41.6605	40.2628		chr12	40.71	1234442	9.60817	0.231899	5.93617	8.34297	41.6866	40.1084		chr12	40.6369	1228576	9.53609	0.230988	5.97195	8.2883	41.1577	39.7824		chr13	42.29	1135609	11.0392	0.246901	7.82722	12.0308	43.0976	41.7965
chr14	40.83	895881	9.89178	0.237343	7.1249	10.1036	41.3769	40.2586		chr13	38.56	829307	8.56804	0.230498	5.33374	7.78951	39.2968	38.2407		chr13	38.46	787393	8.29808	0.224398	4.14013	5.92034	39.1723	38.1783		chr13	38.4	780192	8.23638	0.223426	4.23377	5.96962	38.8631	37.7249		chr14	42.15	973345	11.1189	0.250337	8.48427	13.178	43.221	41.5116
chr15	42.03	906026	10.7043	0.242381	7.85404	10.878	42.2506	41.694		chr14	40.87	867842	9.83751	0.235579	7.61213	10.3031	41.7542	40.3479		chr14	40.82	819743	9.58584	0.230115	6.49297	8.7028	41.7746	40.3027		chr14	40.7001	819742	9.46413	0.228533	6.55254	8.60178	41.0222	39.9851		chr15	40.62	931830	8.94598	0.216874	4.98103	8.78221	41.1535	40.3114
chr16	44.58	1150891	14.0685	0.283158	13.7863	17.545	45.8236	42.8728		chr15	42.12	852390	10.7162	0.241614	8.13331	11.1688	42.2194	42.0369		chr15	42.12	807466	10.4	0.234485	7.05469	9.2251	42.1225	42.119		chr15	41.8643	774526	10.1918	0.232607	7.18854	9.20924	41.6329	41.411		chr16	39.48	804197	8.51076	0.218411	4.51946	8.02168	39.7793	39.3513
chr17	45.32	1248328	15.0545	0.293189	15.8587	21.4996	46.2536	43.7649		chr16	44.66	1081901	13.9644	0.280057	14.5881	18.4114	46.2931	43.4297		chr16	44.65	1016196	13.4644	0.27015	13.0572	16.45	46.1235	43.5718		chr16	44.4369	929271	13.1184	0.265737	11.7503	14.687	46.0064	42.963		chr17	42.92	1094593	12.1003	0.262746	11.4307	16.7952	43.6808	42.4116
chr18	39.78	756014	9.43958	0.238607	5.60536	8.18955	40.3278	39.2564		chr17	45.47	1196913	15.1066	0.292266	17.6354	22.3954	46.3583	44.6118		chr17	40.31	861354	9.63587	0.237206	6.48043	8.86719	41.6718	39.6351		chr17	45.4663	972575	14.4903	0.280387	14.5925	18.3187	45.9926	44.4168		chr18	41.4	1004018	10.2861	0.240054	7.43771	11.8907	41.7716	41.1435
chr19	47.94	1105620	18.9186	0.329271	28.4452	37.6376	49.0934	45.4011		chr18	39.77	679670	9.0972	0.230068	6.11474	8.37762	40.5629	39.3737		chr18	39.64	701631	9.19626	0.234101	5.48491	7.46227	40.5378	39.2295		chr18	39.6228	649436	8.83042	0.224984	5.22876	6.9752	40.0282	38.9592		chr19	43.15	909387	12.1628	0.261295	9.38886	14.5232	43.88	42.7118
chr20	43.8	773477	12.0961	0.252206	10.1296	13.642	44.732	42.8943		chr19	48.27	1095882	19.1767	0.329215	30.93	39.2987	50.417	46.3357		chr19	48.4	969606	18.7047	0.319389	27.6811	35.0422	50.4173	46.6427		chr19	48.0595	937421	18.235	0.315797	26.3335	32.4185	50.9214	45.7292		chr20	40.42	781173	9.77621	0.239352	5.88689	9.74072	41.3398	39.9754
chr21	40.94	462299	11.5319	0.27521	8.6928	14.5258	42.0049	39.8707		chr20	43.97	767984	12.1899	0.252201	10.693	14.244	44.8125	43.4022		chr20	43.88	709593	11.8701	0.246594	8.97637	11.7683	44.6597	43.3863		chr20	43.8716	672478	11.5768	0.240592	9.09273	11.3407	44.0565	43.1937		chr21	39.4	691271	8.56791	0.220771	3.94639	7.85272	40.3596	38.8628
chr22	47	634646	16.2065	0.293463	15.0902	19.6096	48.417	45.1873		chr21	41.08	371089	11.2014	0.265505	9.00685	11.987	43.4371	40.0853		chr21	40.84	364326	10.7912	0.258797	6.94117	9.09864	43.3271	39.8654		chr21	40.7359	347853	10.5189	0.253557	6.30984	8.24535	43.1496	39.4171		chr22a	40.61	1226434	9.7636	0.236812	6.00814	10.3772	41.0685	40.3606
chrX	39.53	1322709	8.53949	0.218594	4.84549	7.23085	40.3363	39.0399		chr22	47.94	577123	16.8039	0.292465	16.4991	21.3226	48.5848	47.3816		chr22	47.95	533399	16.2056	0.281933	14.1655	17.4931	48.3623	47.6057		chr22	47.8737	483641	15.9964	0.279183	13.1478	16.1224	47.8931	47.2028		chr23	40.31	319630	10.0783	0.248096	4.93069	10.6546	40.5425	40.1645
										chrX	39.42	1239819	8.25495	0.212491	4.521	6.87013	40.212	39.1232		chrX	39.38	1180761	8.02221	0.20692	3.99431	5.73394	40.2475	39.0826		chrX	39.2748	1175348	7.93049	0.205652	3.91602	5.50046	39.6685	38.6747		chr24	48.62	434008	17.1856	0.2908	15.1234	21.5363	48.3537	48.8498
																																								chr25	40.89	335344	11.0562	0.264505	6.87692	10.9299	43.4502	39.8721
																																								chrX	39.38	1090296	8.24431	0.212649	4.08562	7.64115	39.9211	39.1812
[truncated: 63 more columns]

## Sheet: Table S3 Length - GC Content 
Table S3. Spearman's correlation coefficients of chromosome length to GC Content
	hg38	panTro5	gorGor4	ponAbe2	nomLeu3	rheMac8	macFas5	papAnu2	chlSab2	nasLar1	calJac3	micMur3
rs	-0.58957	-0.59044	-0.48174	-0.64	-0.35521	-0.47013	-0.47532	-0.42027	-0.48343	-0.40649	-0.25099	-0.4695
two-tailed p value	0.00307	0.00239	0.01714	0.00076	0.07495	0.03151	0.02943	0.05784	0.0068	0.06746	0.24802	0.00584

## Sheet: Table S4 GC content outgroups
Table S4. GC content for outgroups at varying liftOver settings
	mm10												canFam3												otoGar3												saiBol1												tarSyr2
	0.1	0.2	0.3	0.4	0.5	0.6	0.7	0.8	0.9	1	average		0.1	0.2	0.3	0.4	0.5	0.6	0.7	0.8	0.9	1	average		0.1	0.2	0.3	0.4	0.5	0.6	0.7	0.8	0.9	1	average		0.1	0.2	0.3	0.4	0.5	0.6	0.7	0.8	0.9	1	average		0.1
chr1	42.8868	42.7873	42.737	42.1122	43.801	44.1293	44.4914	44.3968	44.291	48.0375	43.967		42.4111	42.3976	42.1543	42.5247	40.7877	41.4505	44.0754	43.9208	44.0767	45.5953	42.9394		42.3734	42.3773	42.3555	42.3645	42.3205	41.7482	42.5388	42.7587	42.5735	43.9185	42.5329		42	42.0052	42.0068	42.0059	41.999	42.2088	42.2826	42.0996	42.9712	44.8401	42.4419		42.1292
chr2	41.4767	41.5073	41.4036	42.4006	42.6555	42.5322	42.4754	42.7064	43.2564	48.1555	42.857		40.5608	40.5581	40.5321	40.5348	39.6841	38.7131	41.9521	41.8823	42.1208	43.4011	40.9939		40.2674	40.2705	40.2687	40.2037	40.0872	38.1001	41.8772	41.8019	41.5578	41.5136	40.5948		39.9319	39.9303	39.9301	39.9287	39.9075	39.814	39.7998	42.852	42.0609	45.3112	40.9466		40.0136
chr3	41.3657	41.0706	40.9038	42.2538	42.5365	42.866	41.9881	42.2249	43.0906	45.6121	42.3912		39.7469	39.712	39.7124	39.7688	39.72	40.2403	40.9477	41.479	40.4755	41.1187	40.2921		40.0352	40.031	40.0296	40.0265	39.9884	40.3165	40.5865	40.5089	40.3717	39.8634	40.1758		39.7528	39.7501	39.7474	39.747	40.0352	40.0854	40.0723	39.741	39.5288	39.9531	39.8413		40.3685
chr4	40.5952	40.3426	40.1152	40.1884	40.6775	40.6144	40.9037	41.0573	41.6123	43.6406	40.9747		38.2091	38.2093	38.1424	38.1169	38.0183	39.878	38.8728	39.2508	39.6846	38.181	38.6563		39.4172	39.4146	39.4399	39.1997	39.3592	41.5104	40.6728	39.9217	39.7033	39.5407	39.818		37.9465	37.9466	37.9463	37.9503	37.9604	37.9548	38.0148	39.9838	38.3073	39.6333	38.3644		38.6526
chr5	41.0348	41.1003	41.1028	42.1544	41.2277	41.0616	41.1636	41.8078	42.4446	49.2047	42.2302		39.8763	39.8758	39.8684	39.7631	39.342	39.9242	39.8148	39.7719	39.9888	41.7377	39.9963		40.2011	40.1971	40.1952	40.1385	40.2233	41.2572	40.3233	40.2884	40.529	41.8281	40.5181		39.3113	39.3073	39.3054	39.3028	39.3029	39.2893	39.2299	39.3784	40.5927	42.3755	39.7396		39.5028
chr6	41.3116	41.2519	41.0187	40.4152	42.6198	43.0482	43.1633	43.319	44.2125	47.6382	42.7999		39.5123	39.4513	39.4492	39.451	39.4521	41.2491	41.796	41.7843	41.7004	43.2716	40.7117		40.143	40.1426	40.1411	40.1869	40.0581	40.491	41.0547	41.4936	41.1239	42.2374	40.7072		39.4637	39.4464	39.4512	39.4348	39.4234	39.362	39.5689	42.1975	42.0834	42.5015	40.2933		39.7602
chr7	41.1619	40.9559	40.0956	42.4167	42.3468	42.8645	43.3111	43.3038	43.6701	47.1601	42.7287		40.8398	40.6939	40.5372	39.7005	39.2045	40.8929	42.3041	42.4056	43.284	42.0425	41.1905		40.2262	40.2216	40.2117	39.9985	39.1508	40.413	41.4604	41.9967	41.3608	42.6335	40.7673		40.3971	40.3422	40.3279	40.2342	40.2191	40.0177	38.5311	42.1533	42.6494	46.094	41.0966		40.1285
chr8	40.85	40.8538	40.9765	42.6515	42.1307	42.6169	43.1164	43.0897	44.328	46.0165	42.663		40.0052	40.0016	39.8729	39.7358	39.731	40.7112	41.13	41.0236	40.7713	42.571	40.5554		40.5836	40.5912	40.5831	40.5142	40.177	40.1981	41.5092	41.9766	41.6122	41.8917	40.9637		39.9881	39.9773	39.9755	39.9738	39.9712	39.9353	39.4471	43.4848	41.6933	43.3998	40.7846		39.8785
chr9	42.0508	41.5328	41.3376	41.5403	43.8234	43.3102	43.48	43.429	43.6282	49.041	43.3173		41.7282	41.7294	41.6297	41.4325	40.0909	41.5531	41.9491	41.0108	39.6049	44.275	41.5004		41.044	41.0405	41.034	40.5989	40.5569	41.3345	42.7462	42.6642	41.6547	42.2402	41.4914		41.2085	41.2169	41.216	41.2169	41.2099	41.2141	41.1598	42.1036	43.3456	45.4991	41.939		41.3618
chr10	42.5032	42.5091	42.6889	43.1555	42.8976	42.9965	43.1091	42.9102	43.8334	48.8498	43.5453		42.0472	42.0491	41.1579	41.1344	41.6589	41.234	41.7422	42.418	42.3286	43.3247	41.9095		41.9432	41.9442	41.944	41.9603	41.8761	42.2203	41.5125	41.6043	41.8795	42.6678	41.9552		41.6205	41.6283	41.6293	41.6275	41.5111	41.5052	41.5763	41.2532	42.859	45.5117	42.0722		41.3593
chr11	42.1071	42.1694	42.1386	42.9545	40.7241	40.8867	41.2239	41.2264	42.6664	47.454	42.3551		42.316	42.311	42.3129	42.3233	41.8811	41.0844	40.9282	41.4861	42.0293	45.3615	42.2034		41.9196	41.9212	41.997	42.0026	41.5333	43.7619	41.941	41.6759	42.0378	44.1448	42.2935		41.6412	41.6416	41.6412	41.6406	41.5176	41.548	40.9627	40.915	41.7859	44.5097	41.7804		42.3331
chr12	43.2805	43.0509	42.4061	45.857	43.4491	43.3874	43.4937	44.0734	45.336	48.9546	44.3289		40.7538	40.7461	40.1442	40.1241	40.945	43.7504	41.9846	41.6158	42.0681	44.7153	41.6847		41.3224	41.3317	41.3505	41.2831	41.0687	44.3074	41.743	41.7217	41.8326	43.0615	41.9023		40.6683	40.6672	40.666	40.6597	40.604	40.6032	40.7421	41.0952	41.5371	43.1739	41.0417		41.598
chr13	40.4212	40.207	41.2028	40.6507	40.1135	40.7877	40.743	41.5443	42.7159	48.1101	41.6496		38.1926	38.1904	38.1251	37.9344	37.9223	40.6339	39.2468	39.0495	39.7713	38.6039	38.767		38.7963	38.7642	38.7821	38.6927	38.4817	39.6656	39.4628	39.5298	39.1728	38.7352	39.0083		38.449	38.4339	38.434	38.4216	38.4216	38.4215	37.6391	40.6245	40.4633	42.6602	39.1969		38.6466
chr14	42.0398	42.0523	41.9407	42.9549	42.4443	42.2721	42.7155	43.282	43.9856	48.59	43.2277		40.6258	40.6275	40.6394	40.5552	40.4341	42.0557	42.3069	42.0648	41.2292	42.5197	41.3058		41.2395	41.2395	41.2618	41.26	41.0936	41.5075	43.5131	43.3768	42.9097	42.8027	42.0204		40.6874	40.6851	40.6848	40.6826	40.6817	40.7019	40.9872	44.1025	42.4991	43.1078	41.482		41.2103
chr15	43.0278	43.0273	43.3305	42.8132	44.6394	43.7041	45.3737	44.2335	44.3074	46.388	44.0845		41.6551	41.6748	41.8924	41.727	41.5549	41.7266	41.9884	43.0285	42.4139	44.7973	42.2459		42.1228	42.1939	42.2013	42.2246	42.0841	42.2912	42.6148	43.4582	42.2405	42.3257	42.3757		42.3921	42.4069	42.4083	42.4079	42.4006	42.0667	41.5636	41.4374	43.7522	44.8051	42.5641		41.6727
chr16	44.5742	44.584	44.5719	44.8077	47.4534	47.8054	48.3838	48.2268	48.4762	49.8893	46.8773		44.9346	44.9347	44.9314	45.0008	43.5169	44.929	46.1478	48.1066	47.891	48.9569	45.935		44.2797	44.333	44.3821	44.4732	44.1128	44.0631	44.334	45.2554	44.5254	44.6249	44.4384		44.5443	44.5355	44.5408	44.4309	44.4221	44.4219	43.6405	42.7678	46.4809	48.2671	44.8052		43.7879
chr17	45.4979	45.4644	44.654	45.0931	45.9917	46.7447	47.2139	48.3028	47.7573	48.6401	46.536		45.3995	45.4039	44.0404	44.2807	42.7999	43.7291	46.7042	49.1059	48.8917	47.9023	45.8258		44.791	44.8035	44.8021	44.3625	44.0452	44.28	44.6678	44.7583	43.6886	46.2585	44.6458		45.6068	45.714	45.7185	45.7485	45.7519	45.8264	45.3137	46.4666	47.2659	47.3899	46.0802		45.1185
chr18	41.0158	41.0145	41.487	42.4884	42.8808	43.8546	44.3511	44.2427	44.7197	48.9713	43.5026		39.9455	39.9471	39.9433	39.8938	39.8662	39.2306	39.8051	41.7994	41.9033	42.0685	40.4403		40.4034	40.4088	40.4159	40.4116	40.3704	41.5871	40.3762	40.5181	39.9151	40.3091	40.4716		39.5889	39.5826	39.5632	39.5631	39.5632	39.579	39.5805	39.4903	39.6152	43.3666	39.9493		39.5973
chr19	46.2563	45.8249	45.8651	47.6592	45.984	46.139	46.2505	46.1467	46.0426	47.8798	46.4048		48.9959	49.005	49.0104	45.3293	45.9367	46.1696	46.8013	48.3351	47.5764	49.4751	47.6635		47.0462	47.2509	47.4751	47.7939	46.7718	44.955	45.6351	45.8608	46.1621	49.7909	46.8742		49.9004	49.9852	50.0892	50.1606	50.2663	51.9576	47.4281	47.7591	48.1035	49.9324	49.5582		48.402
chr20	44.214	44.214	44.1702	44.0786	44.2327	45.1802	46.0731	46.6295	47.2322	49.4101	45.5435		44.3629	44.3629	44.3637	44.4122	44.4104	45.0265	44.8158	45.0966	44.0269	43.1291	44.4007		44.4335	44.4346	44.3987	44.4066	44.4017	45.2548	45.0916	44.582	44.8406	45.1588	44.7003		44.2694	44.2699	44.2697	44.2682	44.2682	44.2869	43.7851	45.8721	45.3398	48.4589	44.9088		44.0634
chr21	42.1551	41.6135	41.9551	41.3278	41.342	42.1052	42.4301	43.853	43.621	46.1967	42.66		41.1615	41.1541	41.1541	41.1518	39.1461	40.5828	41.5471	41.2004	41.8013	40.136	40.9035		40.9194	40.9264	40.9269	40.9422	39.1366	40.1325	40.3576	40.1928	41.0571	41.3555	40.5947		41.0329	41.0511	41.0508	41.0525	41.051	41.0991	44.1306	42.4138	42.2177	48.5486	42.3648		39.1758
chr22	47.0651	47.0722	46.6193	45.7524	47.2995	47.8092	46.8764	46.061	49.4575	54.5425	47.8555		48.6171	48.5088	48.6409	48.5111	46.2127	49.2952	50.0592	49.7055	51.3246	53.3156	49.4191		47.3127	47.3355	47.338	47.4927	45.9241	47.5503	48.0618	48.849	48.5198	49.4793	47.7863		48.4918	48.5098	48.5117	48.505	48.55	49.289	49.9804	48.6148	49.0724	54.0813	49.3606		46.4295
chrX	39.1911	39.1987	39.0628	39.8466	40.27	40.2514	40.5242	40.417	40.4525	46.1032	40.5318		40.2282	40.1481	40.8159	40.4617	40.4904	41.6988	42.1397	41.7271	42.2474	41.2806	41.1238		39.3808	39.442	39.5776	39.6157	39.742	41.3826	40.9185	41.0843	40.7619	40.5107	40.2416		39.0306	38.9585	38.9634	39.0887	39.2771	39.1111	39.2328	41.9296	41.7545	42.5955	39.9942		38.6062
Highest GC content highlighed in red
[truncated: 10 more columns]

## Sheet: Table S5 Chr19 GC Partition
Table S5. GC content and CpG density for chromosome 19 orthologs partitioned into gene cluster and non-gene cluster regions
	hg38				panTro5				gorGor4				ponAbe2				nomLeu3				rheMac8				macfas5				papAnu2				chlSab2				nasLar1				calJac3				micMur3
	Average GC Content	CpG/kbp	Masked CGI/kbp		Average GC Content	CpG/kbp	Masked CGI/kbp		Average GC Content	CpG/kbp	Masked CGI/kbp		Average GC Content	CpG/kbp	Masked CGI/kbp		Average GC Content	CpG/kbp	Masked CGI/kbp		Average GC Content	CpG/kbp	Masked CGI/kbp		Average GC Content	CpG/kbp	Masked CGI/kbp		Average GC Content	CpG/kbp	Masked CGI/kbp		Average GC Content	CpG/kbp	Masked CGI/kbp		Average GC Content	CpG/kbp	Masked CGI/kbp		Average GC Content	CpG/kbp	Masked CGI/kbp		Average GC Content	CpG/kbp	Masked CGI/kbp
Gene clusters	44.0318	13.6249	14.9959		44.9335	14.8562	19.7609		43.2012	11.1142	7.42471		44.3085	6.23137	10.3021		43.9341	14.2655	14.1788		43.9872	14.4119	9.52198		43.9872	13.5932	11.5903		44.3666	15.0536	12.333		43.9939	14.4087	14.0403		43.1575	11.9406	10.9585		44.4968	14.1547	16.7188		43.7268	13.5165	27.3348
Non-gene clusters	49.513	20.942	33.805		48.7133	18.3412	29.651		48.9768	17.3479	26.6556		48.2219	14.6454	22.4651		49.2728	19.8937	30.0742		49.6833	21.6809	33.9166		49.096	17.9552	26.2978		49.926	21.3209	29.2811		49.6973	20.3019	33.1965		47.7263	16.1509	14.5982		50.197	18.0653	29.923		51.3714	28.3897	114.612

## Sheet: Table S6 Regulatory regions CpG
Table S6. Human Regulatory region CpG Density
hg38
#chrom	CpGs/kb of Masked CpG Islands	CpGs/kb of Promoter	CpGs/kb of Promoter Flanking	CpGs/kb of Enhancer
chr1	99.9399	58.2216	17.6346	10.7171
chr2	100.831	59.7473	16.2962	10.5643
chr3	101.872	57.4017	14.6409	9.5438
chr4	99.0654	56.2047	16.1132	9.11736
chr5	98.8456	56.7031	15.92	9.71634
chr6	98.4101	55.3412	15.7618	10.1811
chr7	98.932	60.6432	19.0506	11.3056
chr8	98.7807	62.5363	17.9734	10.4926
chr9	100.907	65.2629	19.5391	11.4475
chr10	98.2641	61.1624	17.2672	11.3237
chr11	99.9054	61.4244	17.6405	10.8815
chr12	99.0243	55.5168	16.1993	10.5392
chr13	101.028	59.5927	17.7133	10.8498
chr14	101.012	59.8132	17.4545	11.525
chr15	102.194	61.3072	16.8838	10.8836
chr16	98.8303	72.6898	23.8301	15.3868
chr17	98.9811	66.9452	22.1894	14.0562
chr18	99.7545	67.1262	16.738	10.9524
chr19	95.9017	63.8871	29.3945	17.9717
chr20	101.156	67.8078	19.3363	12.1996
chr21	103.038	64.0857	21.3743	15.4536
chr22	104.335	71.6516	22.8346	15.2494
chrX	92.8767	50.8482	22.5898	10.2034

## Sheet: Table S7 Regulatory Chr19 Parti
Table S7. Human Regulatory region CpG Density partitioned into gene cluster and non-gene cluster regions
hg38
partition	CpGs/kb of Masked CpG Islands	CpGs/kb of Promoter	CpGs/kb of Promoter Flanking	CpGs/kb of Enhancer
Gene clusters	90.7316	47.823	24.2814	16.1838
Non-gene clusters	96.1599	69.506	29.9936	18.1162

## Sheet: Table S8 SNPs
Table S8. SNPs in humans, three Old World monkeys and a New World monkey
hg38											rheMac8					macFas5					papAnu2					calJac3
	dbSNP150 all			dbSNP150 common			1000 Genomes				526 rhesus macaques					26 crab eating macques					6 Papio species (n=15) and Theropithecus (n=1)					9 common marmosets
Chromosome	SNPs	SNPs/kbp	% SNPs in CpGs	SNPs	SNPs/kbp	% SNPs in CpGs	SNPs	SNPs/kbp	% SNPs in CpGs		Chromosome	SNPs	SNPs/kbp	% SNPs in CpGs		Chromosome	SNPs	SNPs/kbp	% SNPs in CpGs		Chromosome	SNPs	SNPs/kbp	% SNPs in CpGs		Chromosome	SNPs	SNPs/kbp	% SNPs in CpGs
1	23591605	102.358	0.12096	959676	4.16379	0.175502	6195362	26.8801	0.17527		1	5609548	25.4833	0.173848		1	1944954	8.94506	0.155846		1	4056343	18.7042	0.166803		1	1266488	6.35916	0.133954
2	25937981	107.829	0.108663	1025924	4.26494	0.164158	6811249	28.3155	0.160856		2	5125633	25.6845	0.149169		2	1705134	9.1399	0.136086		2	3509013	18.9788	0.142007		2	1243925	6.41334	0.128129
3	21295290	107.498	0.101226	871182	4.39768	0.155334	5606395	28.3008	0.150946		3	4787556	26.4408	0.174102		3	1660232	9.20251	0.15642		3	3515223	19.8153	0.163239		3	1090567	5.98714	0.119999
4	20568442	108.396	0.0958519	895151	4.71746	0.152301	5502994	29.0009	0.144912		4	4618394	27.544	0.153336		4	1551422	9.40933	0.142711		4	3255512	19.9771	0.148076		4	1042405	6.37599	0.131872
5	19265551	106.284	0.102126	781545	4.31161	0.158879	5058488	27.9065	0.152206		5	5190722	28.0959	0.141636		5	1810073	9.86269	0.131576		5	3615627	20.5293	0.132928		5	867766	5.79778	0.143308
6	18103249	106.441	0.106377	811985	4.77418	0.161529	4817368	28.3244	0.157258		6	4550403	25.9462	0.152086		6	1529233	8.72613	0.14031		6	3356238	19.5196	0.145001		6	942814	6.26902	0.132169
7	16846908	105.975	0.117055	724438	4.55707	0.171827	4533637	28.5188	0.171008		7	4194866	25.3244	0.170068		7	1471356	8.96778	0.154132		7	3021972	18.9134	0.162646		7	876492	5.94965	0.140897
8	16612714	114.754	0.104657	684336	4.72712	0.158406	4436295	30.6441	0.156235		8	3793810	26.9971	0.158892		8	1330882	9.46187	0.145959		8	2794304	20.2855	0.152829		8	750402	6.1829	0.133299
9	13093471	107.508	0.114223	536343	4.40381	0.166891	3418154	28.0658	0.165327		9	3402938	26.8313	0.175957		9	1214943	9.546	0.160326		9	2468428	20.0159	0.167797		9	684441	5.84205	0.138008
10	14156818	106.232	0.123238	618776	4.64327	0.179962	3835596	28.7822	0.179255		10	2537837	27.8452	0.211182		10	815988	8.99046	0.187641		10	1816519	20.3226	0.197584		10	717848	5.7496	0.137065
11	14546735	108.127	0.115254	607936	4.51884	0.167065	3892050	28.9299	0.167765		11	3345795	25.7907	0.16996		11	1187526	8.9866	0.153189		11	2476029	19.0177	0.161398		11	796619	6.4958	0.140086
12	14079701	105.753	0.116918	582023	4.37158	0.173062	3624311	27.2222	0.170832		12	3164515	25.9862	0.159351		12	1114828	8.76498	0.145571		12	1862207	18.1163	0.148938		12	665940	5.80741	0.143391
13	10294524	105.064	0.102708	440595	4.49664	0.157492	2738263	27.9463	0.152382		13	2858146	26.8051	0.16978		13	962443	9.051	0.154775		13	2597680	20.5785	0.159949		13	664781	5.93717	0.133388
14	9595883	105.952	0.115008	400690	4.42418	0.171225	2547573	28.1288	0.167384		14	3181853	25.5006	0.168936		14	1016581	8.20515	0.15145		14	2317215	18.9923	0.160647		14	709249	6.83879	0.132408
15	8687991	102.645	0.122335	363497	4.29456	0.174659	2329347	27.5202	0.174349		15	2801582	25.7203	0.17903		15	971571	9.02	0.162326		15	2058613	19.4658	0.168253		15	601796	6.36981	0.131963
16	9778865	119.537	0.139923	390683	4.77573	0.184582	2608059	31.881	0.196449		16	2019156	26.857	0.222629		16	635835	8.58036	0.192844		16	1456109	19.9068	0.207066		16	606244	6.54298	0.12607
17	8528106	102.847	0.163042	337914	4.07517	0.213226	2235113	26.955	0.224785		17	2781295	29.9015	0.147972		17	929174	10.0988	0.136943		17	1901384	21.2275	0.144304		17	441287	6.16439	0.131085
18	8133433	101.554	0.110585	350143	4.37189	0.168365	2180045	27.2201	0.163713		18	1937993	28.3055	0.160315		18	698905	9.73859	0.150172		18	1467564	20.5964	0.154874		18	364948	8.032	0.139828
19	6673518	114.193	0.185598	287231	4.91491	0.227444	1757942	30.0808	0.24847		19	1596870	30.588	0.242079		19	549422	10.6909	0.208528		19	1134680	22.9244	0.21963		19	292932	6.18362	0.142125
20	6680169	104.469	0.139777	273075	4.27052	0.195236	1746133	27.3071	0.20067		20	2128632	29.07	0.20125		20	717223	9.90735	0.178329		20	1540102	21.8285	0.187333		20	292357	6.90827	0.150197
21	3953104	98.6091	0.12671	177854	4.43652	0.177336	1059143	26.42	0.18116		X	2173448	14.9189	0.149892		X	648222	4.49039	0.130014		X	1824410	12.9535	0.130328		21	393114	8.29844	0.13431
22	3974566	101.496	0.178075	174467	4.45526	0.231064	1058579	27.0323	0.244434		All	71800992	26.0875	0.168096		All	24465947	8.94838	0.152225		All	52045172	19.4034	0.159083		22	411260	9.55412	0.176874
X	10969584	70.8204	0.112972	459100	2.96398	0.150355	1397022	9.01927	0.156065																	X	470011	3.56281	0.106187
All	305368208	104.893	0.11615	12754564	4.38117	0.169664	79389118	27.27	0.169081																	All	16193686	6.18389	0.134502

## Sheet: Table S9 Chr19 SNP Partition
Table S9. SNPs for chromosome 19 orthologs partitioned into gene cluster and non-gene cluster regions
	hg38							rheMac8			macFas5			papAnu2			calJac3
	dbSNP150 all		dbSNP150 common		1000 Genomes			526 rhesus macaques			26 crab eating macques			6 Papio species (n=15) and Theropithecus (n=1)			9 common marmosets
	SNPs	SNPs/kbp	SNPs	SNPs/kbp	SNPs	SNPs/kbp		SNPs	SNPs/kbp		SNPs	SNPs/kbp		SNPs	SNPs/kbp		SNPs	SNPs/kbp
Gene clusters	1887735	109.136	96251	5.56456	540867	31.2691		238095	35.5075		115517	12.2005		248865	37.1137		97252	14.5034
Non-gene clusters	4785783	114.27	190980	4.56003	1235229	29.4936		1358775	29.863		433906	10.0644		885815	19.4683		314008	6.90123

## Sheet: Table S10 Human Expression Vari
Table S10. Human Expression Variance Based on GTEx
	brain		heart		kidney		liver		lung		skMuscle		testis
human chromosome	median variance	rank	median variance	rank	median variance	rank	median variance	rank	median variance	rank	median variance	rank	median variance	rank
1	0.0518163	6	0.0154349	4	0.0291527	5	0.012469	5	0.0923423	5	0.0121289	4	0.262097	8
2	0.0203633	15	0.00587983	15	0.0123465	15	0.0042473	16	0.0345808	16	0.00466829	14	0.126658	15
3	0.0367804	8	0.0119572	8	0.0175916	9	0.00688157	9	0.0628316	8	0.00849426	8	0.195297	12
4	0.00750266	21	0.00273582	19	0.00440512	19	0.00179481	21	0.0134272	20	0.00184855	20	0.0627961	21
5	0.022019	14	0.00559994	16	0.00860126	17	0.00333679	17	0.0266511	17	0.00384869	17	0.137635	14
6	0.029899	11	0.00881511	10	0.0155762	11	0.006408	10	0.0597755	10	0.00611646	10	0.188183	13
7	0.0239977	13	0.0070942	13	0.018354	8	0.00603959	12	0.045218	12	0.00526676	13	0.211778	10
8	0.0133204	17	0.00334805	18	0.00475485	18	0.00222282	18	0.0171393	18	0.00268079	18	0.093682	19
9	0.0330807	9	0.00761936	12	0.012987	14	0.00454458	15	0.0397334	14	0.00535781	12	0.208287	11
10	0.0324921	10	0.00950449	9	0.0142917	12	0.00698933	8	0.0486341	11	0.00658846	9	0.265124	7
11	0.0202328	16	0.00465424	17	0.0100453	16	0.00471233	14	0.0360594	15	0.00433101	16	0.117748	16
12	0.0426599	7	0.0131765	5	0.0239336	6	0.0082886	6	0.0788868	6	0.00919925	7	0.285386	6
13	0.0114544	19	0.00238571	21	0.00358208	20	0.00143347	22	0.0125621	21	0.0019429	19	0.11649	17
14	0.0131025	18	0.00684696	14	0.0159772	10	0.0062155	11	0.0622082	9	0.00433923	15	0.0892747	20
15	0.028658	12	0.00832079	11	0.0131448	13	0.0049406	13	0.0403592	13	0.00603711	11	0.245644	9
16	0.075692	4	0.0129297	7	0.0404283	4	0.0134121	4	0.111953	4	0.0099545	6	0.336565	5
17	0.138404	2	0.0289822	2	0.0707046	3	0.0228918	2	0.217775	2	0.0257422	2	0.586533	2
18	0.00902572	20	0.0025089	20	0.00357183	21	0.00184431	19	0.0142338	19	0.00153794	22	0.096887	18
19	0.52873	1	0.0995276	1	0.217158	1	0.0590154	1	0.638838	1	0.0478115	1	1.1728	1
20	0.071251	5	0.0130522	6	0.0231526	7	0.00781681	7	0.0757337	7	0.0100086	5	0.465766	4
21	0.00586782	22	0.00191717	22	0.00300007	22	0.00181585	20	0.00812398	22	0.00164526	21	0.0563422	22
22	0.0922051	3	0.0191862	3	0.0768113	2	0.0195683	3	0.197149	3	0.0136291	3	0.579315	3
X	0.00397999	23	0.00113545	23	0.00146863	23	0.000922504	23	0.00612265	23	0.00123856	23	0.0187535	23

[truncated: 11 more sheets: Table S11 Human Expression Lev , Table S12 Human Expression Disp, Table S13 Chromosome phyloP, Table S14 Regulatory phyloP, Table S15 Chr19 Regulatory , Table S16 GREAT Gene Clusters, Table S17 GREAT Non-cluster, Table S18 CpG Substitutions, Table S19 Mammal Expression Var, Table S20 Primate Methylome, Table S21 HMR Size]
